# Supplementary material for: Population Structure of Multidrug-Resistant Klebsiella oxytoca within Hospitals across the United Kingdom and Ireland Identifies Sharing of Virulence and Resistance Genes with K. pneumoniae
Source: Genome Biol Evol. 2017 Mar 1;9(3):574–84. doi: 10.1093/gbe/evx019 (PMC5381567; doi:10.1093/gbe/evx019)
Supplement: Supplementary Data [file evx019_Supp.zip]

Archive with 4 entries (4 files):
- SupplementalTableS1.csv
- SupplementalTableS2.csv
- SupplementalTableS3.xlsx
- SupplementaryFigures.pdf
