# Supplementary material for: Population Structure of Multidrug-Resistant Klebsiella oxytoca within Hospitals across the United Kingdom and Ireland Identifies Sharing of Virulence and Resistance Genes with K. pneumoniae
Source: Genome Biol Evol. 2017 Mar 1;9(3):574–84. doi: 10.1093/gbe/evx019 (PMC5381567; doi:10.1093/gbe/evx019)
Supplement: Supplementary Data [file evx019_Supp.zip › SupplementalTableS1.csv]

Study Number	Second Study Number	Lane	Raw Data Accession	Sample Accession	Contig Accession	SampleDate	Hospital	esbl	ST	amc	amx	caz	cip	ctx	cxm	fox	gen	ipm	min	tet	tgc	tzp
ERP004424	PRJEB5065	11983_8#7	ERR474473	ERS381042	FKZR01000001-FKZR01000050	2005	Hospital1	non-ESBL	84	32	512	1	4	2	64	16	2	0.12	8	8	1	512
ERP004424	PRJEB5065	12045_6#1	ERR486287	ERS380926	FKZM01000001-FKZM01000067	2002	Hospital2	non-ESBL	40	32	512	1	0.059999999	NA	256	8	2	0.5	8	4	2	512
ERP004424	PRJEB5065	11983_8#30	ERR474495	ERS381069	FKZY01000001-FKZY01000079	2006	Hospital3	ESBL	50	32	512	256	0.015	8	256	2	128	0.25	4	2	0.5	512
ERP004424	PRJEB5065	12045_6#23	ERR486308	ERS380950	FKYQ01000001-FKYQ01000063	2002	Hospital4	non-ESBL	50	32	512	2	8	NA	256	4	1	0.12	2	2	1	512
ERP004424	PRJEB5065	12082_4#84	ERR486765	ERS381034	FLAH01000001-FLAH01000095	2005	Hospital5	non-ESBL	88	16	512	0.25	1	0.25	64	8	0.5	0.5	4	2	0.5	512
ERP004424	PRJEB5065	12082_5#21	ERR486797	ERS381155	FKZF01000001-FKZF01000067	2008	Hospital4	non-ESBL	88	4	512	0.25	0.029999999	0.059999999	16	16	1	0.5	8	2	2	16
ERP004424	PRJEB5065	11983_8#73	ERR474536	ERS381123	FKZD01000001-FKZD01000037	2007	Hospital6	non-ESBL	11	16	512	0.25	1	0.25	64	2	0.5	0.25	0.5	1	0.25	512
ERP004424	PRJEB5065	12045_7#3	ERR486382	ERS381163	FKYO01000001-FKYO01000036	2009	Hospital7	non-ESBL	11	4	256	1	64	1	64	64	0.25	0.12	32	32	4	16
ERP004424	PRJEB5065	12082_2#19	ERR486516	ERS381278	FKYS01000001-FKYS01000087	2004	Hospital8	non-ESBL	85	4	128	0.5	0.12	0.25	16	32	0.5	0.059999999	8	8	2	16
ERP004424	PRJEB5065	12045_6#61	ERR486344	ERS380992	FKZA01000001-FKZA01000028	2004	Hospital7	non-ESBL	92	8	512	0.12	1	0.5	64	4	4	0.059999999	8	256	1	4
ERP004424	PRJEB5065	11983_8#48	ERR474511	ERS381092	FLAB01000001-FLAB01000063	2006	Hospital9	non-ESBL	72	8	512	0.25	0.059999999	0.25	32	16	4	0.12	8	8	2	128
ERP004424	PRJEB5065	12045_6#57	ERR486340	ERS380985	FKZP01000001-FKZP01000095	2004	Hospital5	non-ESBL	14	2	64	0.5	2	0.5	16	32	1	0.12	8	8	2	16
ERP004424	PRJEB5065	12045_6#80	ERR486363	ERS381012	FKZV01000001-FKZV01000037	2004	Hospital10	non-ESBL	9	64	512	2	4	8	256	64	0.5	0.059999999	4	4	1	512
ERP004424	PRJEB5065	12082_5#20	ERR486796	ERS381151	FKZL01000001-FKZL01000068	2008	Hospital11	ESBL	9	32	512	0.5	4	1	128	32	0.5	0.5	8	4	2	256
ERP004424	PRJEB5065	12045_5#89	ERR486279	ERS380916	FLAD01000001-FLAD01000044	2001	Hospital12	non-ESBL	9	16	512	0.5	1	NA	256	2	2	0.5	NA	NA	NA	512
ERP004424	PRJEB5065	12045_7#49	ERR486425	ERS381212	FKZI01000001-FKZI01000062	2010	Hospital11	non-ESBL	9	128	512	4	2	32	256	64	0.25	2	4	4	1	512
ERP004424	PRJEB5065	11983_8#86	ERR474549	ERS381145	FKZJ01000001-FKZJ01000029	2008	Hospital13	non-ESBL	9	4	256	0.5	0.059999999	0.25	32	16	0.5	0.12	16	8	4	16
ERP004424	PRJEB5065	12045_6#65	ERR486348	ERS380996	FKZB01000001-FKZB01000070	2004	Hospital12	non-ESBL	34	64	512	1	4	8	256	16	0.5	0.25	2	2	0.5	512
ERP004424	PRJEB5065	12082_4#71	ERR486752	ERS380936	FKZW01000001-FKZW01000065	2002	Hospital12	non-ESBL	34	32	512	1	8	NA	256	8	0.5	1	2	2	1	512
ERP004424	PRJEB5065	12045_6#44	ERR486327	ERS380970	FKYU01000001-FKYU01000089	2003	Hospital12	non-ESBL	34	32	512	0.5	2	2	256	4	1	0.25	2	1	0.25	512
ERP004424	PRJEB5065	12045_7#17	ERR486395	ERS381180	FLAF01000001-FLAF01000074	2008	Hospital14	non-ESBL	2	64	512	2	0.12	8	256	32	0.5	0.25	32	128	2	512
ERP004424	PRJEB5065	12082_5#29	ERR486805	ERS381255	FLAI01000001-FLAI01000083	2004	Hospital15	non-ESBL	58	32	512	1	0.059999999	4	256	64	2	0.5	8	8	2	512
ERP004424	PRJEB5065	11983_8#83	ERR474546	ERS381142	FLAE01000001-FLAE01000059	2008	Hospital3	non-ESBL	141	32	512	1	2	1	256	2	1	0.25	2	1	1	512
ERP004424	PRJEB5065	12045_6#58	ERR486341	ERS380986	FKYY01000001-FKYY01000039	2004	Hospital5	non-ESBL	153	32	512	4	2	4	256	16	0.5	0.059999999	8	8	2	512
ERP004424	PRJEB5065	12045_6#46	ERR486329	ERS380973	FKZU01000001-FKZU01000072	2003	Hospital10	non-ESBL	2	16	512	0.5	32	1	256	4	0.5	0.12	2	1	0.5	512
ERP004424	PRJEB5065	12082_2#4	ERR486503	ERS381264	FKYP01000001-FKYP01000054	2007	Hospital9	non-ESBL	2	16	512	0.12	2	1	256	2	1	0.12	2	1	0.5	256
ERP004424	PRJEB5065	12045_6#90	ERR486373	ERS381025	FKYX01000001-FKYX01000049	2004	Hospital9	non-ESBL	2	32	512	1	2	4	256	32	0.5	0.25	2	128	0.25	512
ERP004424	PRJEB5065	12045_6#72	ERR486355	ERS381003	FKZS01000001-FKZS01000060	2003	Hospital11	non-ESBL	2	32	512	2	16	2	256	32	128	0.12	8	8	2	512
ERP004424	PRJEB5065	12045_6#56	ERR486339	ERS380984	FKYW01000001-FKYW01000054	2004	Hospital16	ESBL	2	8	32	512	4	4	32	16	1	0.12	16	4	2	8
ERP004424	PRJEB5065	12045_6#35	ERR486319	ERS380962	FKZT01000001-FKZT01000050	2003	Hospital16	ESBL	2	8	16	512	8	4	32	16	1	0.12	32	256	2	16
ERP004424	PRJEB5065	12045_6#48	ERR486331	ERS380975	FKZG01000001-FKZG01000055	2003	Hospital11	non-ESBL	2	16	512	0.5	1	1	256	0.5	0.5	0.25	2	32	0.5	256
ERP004424	PRJEB5065	12045_6#74	ERR486357	ERS381005	FLAA01000001-FLAA01000062	2001	Hospital17	non-ESBL	2	32	512	0.25	1	NA	256	4	0.5	0.25	NA	NA	NA	512
ERP004424	PRJEB5065	12045_6#24	ERR486309	ERS380951	FKZQ01000001-FKZQ01000048	2002	Hospital18	non-ESBL	2	32	512	2	8	NA	256	32	64	0.12	16	256	4	512
ERP004424	PRJEB5065	12045_6#81	ERR486364	ERS381013	FKZZ01000001-FKZZ01000061	2004	Hospital19	ESBL	2	16	512	8	1	8	256	16	4	0.25	4	128	1	256
ERP004424	PRJEB5065	11983_8#91	ERR474554	ERS381153	FKZK01000001-FKZK01000072	2008	Hospital6	ESBL	2	16	512	512	8	16	64	16	128	0.5	16	256	2	32
ERP004424	PRJEB5065	11983_8#93	ERR474556	ERS381156	FKZH01000001-FKZH01000060	2008	Hospital18	non-ESBL	2	64	512	2	4	4	256	8	64	0.25	2	128	1	512
ERP004424	PRJEB5065	11983_8#52	ERR474515	ERS381096	FKYZ01000001-FKYZ01000056	2007	Hospital16	ESBL	2	8	64	512	16	256	256	64	1	0.5	32	256	4	32
ERP004424	PRJEB5065	12045_5#88	ERR486278	ERS380915	FKZX01000001-FKZX01000069	2001	Hospital1	non-ESBL	36	32	512	0.5	1	NA	256	8	1	0.5	NA	NA	NA	512
ERP004424	PRJEB5065	12045_6#10	ERR486295	ERS380935	FKYR01000001-FKYR01000072	2002	Hospital20	non-ESBL	36	64	512	2	1	NA	256	32	0.5	0.25	16	8	4	4
ERP004424	PRJEB5065	11983_8#41	ERR474505	ERS381081	FKZN01000001-FKZN01000069	2006	Hospital10	non-ESBL	36	32	512	0.25	1	4	256	4	1	0.25	4	2	0.5	512
ERP004424	PRJEB5065	11983_8#42	ERR474506	ERS381082	FKYT01000001-FKYT01000072	2006	Hospital11	non-ESBL	36	8	256	0.5	0.059999999	0.5	64	256	1	0.5	4	4	0.5	16
