# Supplementary material for: Population Structure of Multidrug-Resistant Klebsiella oxytoca within Hospitals across the United Kingdom and Ireland Identifies Sharing of Virulence and Resistance Genes with K. pneumoniae
Source: Genome Biol Evol. 2017 Mar 1;9(3):574–84. doi: 10.1093/gbe/evx019 (PMC5381567; doi:10.1093/gbe/evx019)
Supplement: Supplementary Data [file evx019_Supp.zip › SupplementalTableS2.csv]

Isolate	RecombinantFragmentLength	RecombinationBlock	%Gaps	%CoveredByClonalFrameML	BlastGenomeMatch	GenesAnnotationInRecombinantFragment (separated by /)
12045_6#74	41212	Block1	90	89	Not Found	bacteriophage proteins / antitoxin HicB,Uncharacterised protein family (UPF0150)
12045_6#24	41127	Block1	51	51	Not Found	bacteriophage proteins
11983_8#93	41127	Block1	50	50	Not Found	bacteriophage proteins
12045_6#90	40921	Block2	0	0	Klebsiella pneumoniae subsp. pneumoniae strain	exodeoxyribonuclease VIII / DNA-binding plasmid partitioning protein / Bacteriophage Lambda NinG proteins
11983_8#91	39415	Block3	47	44	Not Found	exodeoxyribonuclease VIII / membrane protein / ArsR family transcriptional regulator,Domain of unknown function (DUF1833)
12045_6#90	34080	Block4	0	0	Klebsiella oxytoca strain CAV1335	bacteriophage proteins
12045_6#74	32794	Block5	31	30	Not Found	bacteriophage proteins / membrane protein,Protein of unknown function (DUF754)
12045_6#46	26109	Block6	42	40	Not Found	batreiophage proteins / membrane protein,Protein of unknown function (DUF754) / membrane protein / ArsR family transcriptional regulator,Domain of unknown function (DUF1833)
12045_6#81	26109	Block6	42	40	Not Found	batreiophage proteins / membrane protein,Protein of unknown function (DUF754) / membrane protein / ArsR family transcriptional regulator,Domain of unknown function (DUF1833)
12082_2#4	11106	Block7	42	42	Not Found	bactriophage proteins / membrane protein,Protein of unknown function (DUF754)
12045_6#90	11106	Block7	0	0	Klebsiella pneumoniae strain Kpn223	bactriophage proteins / membrane protein,Protein of unknown function (DUF754)
12045_6#48	11106	Block7	42	42	Not Found	bactriophage proteins / membrane protein,Protein of unknown function (DUF754)
11983_8#91	11106	Block7	35	32	Not Found	bactriophage proteins / membrane protein,Protein of unknown function (DUF754)
12045_6#35	11106	Block7	41	0	Not Found	bactriophage proteins / membrane protein,Protein of unknown function (DUF754)
11983_8#52	11106	Block7	43	22	Not Found	bactriophage proteins / membrane protein,Protein of unknown function (DUF754)
12045_6#56	11106	Block7	41	21	Not Found	bactriophage proteins / membrane protein,Protein of unknown function (DUF754)
12045_6#46	6963	Block8	100	100	Not Found	YbjA protein,Acetyltransferase (GNAT) family / Transposon proteins
12045_6#81	6963	Block8	50	47	Not Found	YbjA protein,Acetyltransferase (GNAT) family / Transposon proteins
12045_6#46	3907	Block9	100	100	Not Found	mercuric transport protein,putative mercury resistance protein,MerE protein / mercuric transport protein,putative mercury transport protein MerC,MerC mercury resistance protein
12045_6#81	3907	Block9	12	10	Klebsiella pneumoniae isolate 11 plasmid	mercuric transport protein,putative mercury resistance protein,MerE protein / mercuric transport protein,putative mercury transport protein MerC,MerC mercury resistance protein
12082_2#4	3043	Block10	100	100	Not Found	flagellar biosynthesis%2C cell-distal portion of basal-body rod
12045_6#90	3043	Block10	0	0	Enterobacter aerogenes KCTC 2190	flagellar biosynthesis%2C cell-distal portion of basal-body rod
12045_6#48	3043	Block10	100	100	Not Found	flagellar biosynthesis%2C cell-distal portion of basal-body rod
11983_8#91	3043	Block10	0	0	Enterobacter aerogenes KCTC 2190	flagellar biosynthesis%2C cell-distal portion of basal-body rod
12045_6#35	3043	Block10	100	0	Not Found	flagellar biosynthesis%2C cell-distal portion of basal-body rod
11983_8#52	3043	Block10	100	0	Not Found	flagellar biosynthesis%2C cell-distal portion of basal-body rod
12045_6#56	3043	Block10	100	0	Not Found	flagellar biosynthesis%2C cell-distal portion of basal-body rod
12045_6#46	1464	Block11	4	4	Enterobacter aerogenes KCTC 2190/Klebsiella oxytoca KONIH1	recombinase A / Error-prone repair protein UmuD,DNA polymerase V subunit UmuD
12045_6#24	1230	Block12	33	32	Not Found	XRE family transcriptional regulator,LexA repressor,repressor LexA
11983_8#93	1230	Block12	37	35	Not Found	XRE family transcriptional regulator,LexA repressor,repressor LexA
12045_6#24	289	Block13	82	82	Not Found	Transposon proteins / relaxase/mobilization nuclease domain protein
11983_8#93	289	Block13	100	100	Not Found	Transposon proteins / relaxase/mobilization nuclease domain protein
11983_8#91	43	Block14	0	0	Klebsiella pneumoniae strain Kpn223	Not Found
12045_6#35	43	Block14	81	0	Not Found	Not Found
11983_8#52	43	Block14	23	100	Not Found	Not Found
12045_6#56	43	Block14	9	100	Klebsiella pneumoniae strain KPNIH39	Not Found
12082_2#4	21	Block15	0	0	Not Found	flagellar biosynthesis%2C cell-distal portion of basal-body rod
